# Supplementary material for: Genome-Wide Microsatellite Characterization and Molecular Marker Development of Himalayan Griffon (Gyps himalayensis)
Source: Animals (Basel). 2025 May 16;15(10):1438. doi: 10.3390/ani15101438 (PMC12108375; doi:10.3390/ani15101438)
Supplement: Supplementary file 1 [file animals-15-01438-s001.zip]

Archive with 1 entries (1 files):
- animals-3595690-supplementary.pdf
